# Supplementary material for: The Integrative Human Microbiome Project: Dynamic Analysis of Microbiome-Host Omics Profiles during Periods of Human Health and Disease
Source: Cell Host Microbe. Author manuscript; Available in PMC 2016 Nov 15. (PMC5109542; doi:10.1016/j.chom.2014.08.014)
Supplement: 1 [file NIHMS819958-supplement-1.xlsx]

## Sheet: Sheet1
iHMP Research Network Consortium Co-Authors of Marker Paper
			Department/Affiliation	Institution	City / Zip	Contact information	Corresponding author
NIH HMP Program Management
Lita	M	Proctor	National Human Genome Research Institute	National Institutes of Health	Bethesa, MD 20852	lita.proctor@nih.gov	X
Salvatore		Sechi	National Institute of Diabetes and Digestive and Kidney Diseases	National Institutes of Health	Bethesa, MD 20852	sechi@nih.gov
Nicholas	D	DiGiacomo		Kelly Government Solutions	Greenbelt, MD 20770	nicholas.digiacomo@nih.gov
Project 1 team (pre-term birth study)
Jennifer	M	Fettweis	Department of Microbiology and Immunology and Center for the Study of Biological Complexity	Virgina Commonwealth University	Richmond, VA 23298	fettweisjm@vcu.edu
Kimberly	K	Jefferson	Department of Microbiology and Immunology	Virgina Commonwealth University	Richmond, VA 23298	kkjefferson@vcu.edu
Jerome	F	Strauss III	Department of Obstetrics and Gynecology	Virgina Commonwealth University	Richmond, VA 23298	jfstrauss@vcu.edu
Craig	E	Rubens	Department of Pediatrics	Seattle Children's Hospital, University of Washington	Seattle, WA 98101	craig.rubens@seattlechildrens.org
J. Paul		Brooks	Department of Statistical Sciences and Operations Research, and Center for the Study of Biological Complexity	Virgina Commonwealth University	Richmond, VA 23298	jpbrooks@vcu.edu
Phillipe	P	Girerd	Department of Obstetrics and Gynecology	Virgina Commonwealth University	Richmond, VA 23298	pgirerd@vcu.edu
Bernice		Huang	Department of Microbiology and Immunology and Center for the Study of Biological Complexity	Virgina Commonwealth University	Richmond, VA 23298	huangb2@vcu.edu
Myrna	G	Serrano	Center for the Study of Biological Complexity	Virgina Commonwealth University	Richmond, VA 23298	mgserrano@vcu.edu
Nihar	U	Sheth	Center for the Study of Biological Complexity	Virgina Commonwealth University	Richmond, VA 23298	nsheth@vcu.edu
Stephany	C	Vivadelli	Department of Microbiology and Immunology	Virgina Commonwealth University	Richmond, VA 23298	scvivadelli@vcu.edu
Niels	C	Asmussen	Center for the Study of Biological Complexity	Virgina Commonwealth University	Richmond, VA 23298	asmussennc@vcu.edu
Joseph	F	Borzelleca	Department of Obstetrics and Gynecology	Virgina Commonwealth University	Richmond, VA 23298	jborzelleca@mcvh-vcu.edu
Steven	P	Bradley	Center for the Study of Biological Complexity	Virgina Commonwealth University	Richmond, VA 23298	bradleysp@vcu.edu
Jamie	L	Brooks	Department of Microbiology and Immunology	Virgina Commonwealth University	Richmond, VA 23298	brooksjl@vcu.edu
Charles	E	Chalfant	Department of Biochemistry	Virgina Commonwealth University	Richmond, VA 23298	cechalfant@vcu.edu
Molly	R	Dickinson	Department of Microbiology and Immunology and Center for the Study of Biological Complexity	Virgina Commonwealth University	Richmond, VA 23298	mrdickinson@vcu.edu
Jennifer	I	Drake	Department of Microbiology and Immunology and Center for the Study of Biological Complexity	Virgina Commonwealth University	Richmond, VA 23298	drakeji@vcu.edu
David	J	Edwards	Department of Statistical Sciences and Operations Research	Virgina Commonwealth University	Richmond, VA 23298	dedwards7@vcu.edu
Joseph		El Khoury	Department of Pediatrics	Virgina Commonwealth University	Richmond, VA 23298	jelkhoury@mcvh-vcu.edu
Abigail	L	Glascock	Center for the Study of Biological Complexity	Virgina Commonwealth University	Richmond, VA 23298	alglascock@vcu.edu
Michael	G	Gravett	Department of Pediatrics	Seattle Children's Hospital, University of Washington	Seattle, WA 98101	gravettm@u.washington.edu
Karen	D	Hendricks-Muñoz	Department of Pediatrics	Virgina Commonwealth University	Richmond, VA 23298	khendricks-munoz@mcvh-vcu.edu
Vishal	N	Koparde	Center for the Study of Biological Complexity	Virgina Commonwealth University	Richmond, VA 23298	vnkoparde@vcu.edu
Susan	M	Lanni	Department of Obstetrics and Gynecology	Virgina Commonwealth University	Richmond, VA 23298	slanni@mcvh-vcu.edu
Ana	M	Lara	Department of Microbiology and Immunology and Center for the Study of Biological Complexity	Virgina Commonwealth University	Richmond, VA 23298	amlara@vcu.edu
Vladimir		Lee	Center for the Study of Biological Complexity	Virgina Commonwealth University	Richmond, VA 23298	vlee2@vcu.edu
Andrey	V	Matveyev	Department of Microbiology and Immunology and Center for the Study of Biological Complexity	Virgina Commonwealth University	Richmond, VA 23298	avmatveyev@vcu.edu
Luiz	S	Ozaki	Center for the Study of Biological Complexity	Virgina Commonwealth University	Richmond, VA 23298	lsozaki@vcu.edu
Amber	S	Sexton	Department of Pediatrics	Seattle Children's Hospital, University of Washington	Seattle, WA 98101	amber.sexton@seattlechildrens.org
Conrad		Shyu	Department of Microbiology and Immunology and Center for the Study of Biological Complexity	Virgina Commonwealth University	Richmond, VA 23298	tshyu@vcu.edu
Ann		Tran	Department of Pediatrics	Seattle Children's Hospital, University of Washington	Seattle, WA 98101	Ann.Tran@seattlechildrens.org
Peter	H	Uetz	Center for the Study of Biological Complexity	Virgina Commonwealth University	Richmond, VA 23298	uetz@vcu.edu
Dayanjan	S	Wijesinghe	Department of Surgery	Virgina Commonwealth University	Richmond, VA 23298	wijesingheds@vcu.edu
Niran	R	Wijesooriya	Department of Pediatrics	Virgina Commonwealth University	Richmond, VA 23298	nwijesooriya@mcvh-vcu.edu
Jie		Xu	Department of Pediatrics	Virgina Commonwealth University	Richmond, VA 23298	jxu@vcu.edu
Gregory	A	Buck	Department of Microbiology and Immunology and Center for the Study of Biological Complexity	Virgina Commonwealth University	Richmond, VA 23298	gabuck@vcu.edu
Project 2 team (IBD onset study)
Curtis		Huttenhower		The Broad Institute of MIT and Harvard	Cambridge, Massachusetts 02142	chuttenh@hsph.harvard.edu
Curtis		Huttenhower	Department of Biostatistics	Harvard School of Public Health	Boston, Massachusetts 02115	chuttenh@hsph.harvard.edu
Dirk		Gevers		The Broad Institute of MIT and Harvard	Cambridge, Massachusetts 02142	dgevers@broadinstitute.org
Alexandra		Sirota-Madi		The Broad Institute of MIT and Harvard	Cambridge, Massachusetts 02142	asirota@broadinstitute.org
Alexandra		Sirota-Madi	Department of Biostatistics	Harvard School of Public Health	Boston, Massachusetts 02115	asirota@broadinstitute.org
Alexandra		Sirota-Madi	Center for Computational and Integrative Biology	Massachusetts General Hospital and Harvard Medical School	Boston, Massachusetts 02114	asirota@broadinstitute.org
Keith		Bayer	Department of Biostatistics	Harvard School of Public Health	Boston, Massachusetts 02115	kbayer@hsph.harvard.edu
Jonathan		Braun	Department of Pathology and Laboratory Medicine, David Geffen School of Medicine	University of California Los Angeles	Los Angeles, Calofornia 90095	jbraun@mednet.ucla.edu
Lee	A	Denson	Division of Gastroenterology, Hepatology, and Nutrition	Cincinnati Children's Hospital Medical Center	Cincinnati, Ohio 45229	Lee.Denson@cchmc.org
Janet	K	Jansson	Division of Biological Sciences	Pacific Northwest National Laboratory	Richland, Washington 99352	janet.jansson@pnnl.gov
Rob		Knight	BioFrontiers Institute	University of Colorado	Boulder, Colorado 80309	rob.knight@colorado.edu
Rob		Knight	Department of Chemistry and Biochemistry	University of Colorado	Boulder, Colorado 80309	rob.knight@colorado.edu
Rob		Knight		Howard Hughes Medical Institute	Boulder, Colorado 80309	rob.knight@colorado.edu
Subra		Kugathasan	Department of Pediatric Gastroenterology	Emory University School of Medicine	Atlanta, GA, 30322	skugath@emory.edu
Dermot	PB	McGovern	F. Widjaja, INflammatory Bowel and Immunobiology Research Institute	Cedars-Sinai Medical Center	Los Angeles, California, 90048	dermot.mcgovern@cshs.org
Joseph	F	Petrosino	Department of Microbiology and Molecular Virology, Alkek Center for Metagenomics and Microbiome Research	Baylor College of Medicine	Houston, Texas 77030	jpetrosi@bcm.edu
Thaddeus	S	Stappenbeck	Department of Pathology and Immunology	Washington University School of Medicine	St Louis, Missouri 63110	stappenb@pathology.wustl.edu
Bruce	W	Birren	Genome Sequencing and Analysis Program	The Broad Institute of MIT and Harvard	Cambridge, Massachusetts 02142	bwb@broadinstitute.org
Clary	B	Clish	Metabolite Profiling Platform	The Broad Institute of MIT and Harvard	Cambridge, Massachusetts 02142	clary@broadinstitute.org
Antonio		Gonzalez	BioFrontiers Institute	University of Colorado	Boulder, Colorado 80309	antgonza@gmail.com
Thomas	G	Graeber	Department of Molecular and Medical Pharmacology, David Geffen School of Medicine	University of California, Los Angeles	Los Angeles, CA 90095	tgraeber@mednet.ucla.edu
Thomas	G	Graeber	Crump Institute for Molecular Imaging, David Geffen School of Medicine	University of California, Los Angeles	Los Angeles, CA 90095	tgraeber@mednet.ucla.edu
Kathleen		Lake	Division of Gastroenterology, Hepatology, and Nutrition	Cincinnati Children's Hospital Medical Center	Cincinnati, Ohio 45229	kathleen.lake@cchmc.org
Xiaoxiao		Li	Cedar-Sinai F. Widjaja Inflammatory Bowel and Immunobiology Research Institute	Cedars-Sinai Medical Center	Los Angeles, California, 90048	michelle.li@cshs.org
Joseph		Loo	Department of Chemistry and Biochemistry	University of California-Los Angeles	Los Angeles, California 90095	jloo@chem.ucla.edu
Daniel		McDonald	Department of Computer Science	University of Colorado	Boulder, Colorado 80309, USA	mcdonadt@colorado.edu
Rob		Nicol	Broad Technology Labs	The Broad Institute of MIT and Harvard	Cambridge, Massachusetts 02142	nicol@broadinstitute.org
Chad		Nusbaum	Broad Technology Labs	The Broad Institute of MIT and Harvard	Cambridge, Massachusetts 02142	chad@broadinstitute.org
Mahadev		Prasad	Department of Pediatric Gastroenterology	Emory University School of Medicine	Atlanta, GA, 30322	mahadev.prasad@emory.edu
Stacy		Ryu	Department of Pathology and Immunology	Washington University School of Medicine	St Louis, Missouri 63110	sryu@path.wustl.edu
Jenny		Sauk	Gastrointestinal Unit and Center for the Study of Inflammatory Bowel Disease	Massachusetts General Hospital and Harvard Medical School	Boston, MA 02114	jsauk@mgh.harvard.edu
Randall		Schwager	Department of Biostatistics	Harvard School of Public Health	Boston, Massachusetts 02115	schwager@hsph.harvard.edu
Holly		Sturgeon	Gastrointestinal Unit	Massachusetts General Hospital	Boston, Massachusetts 02114	HSTURGEON@mgh.harvard.edu
Neslihan		Tas	Ecology Department	Lawrence Berkeley National Laboratory	Berkeley, California 94720	ntas@lbl.gov
Kelli	L	VanDussen	Department of Pathology and Immunology	Washington University School of Medicine	St Louis, Missouri 63110	kvandussen@path.wustl.edu
Robin	G	Wilson	Gastrointestintestinal Unit	Massachusetts General Hospital	Boston, Massachusetts 02114	RGWILSON@mgh.harvard.edu
Moran		Yassour		The Broad Institute of MIT and Harvard	Cambridge, Massachusetts 02142	moran@broadinstitute.org
Moran		Yassour	Center for Computational and Integrative Biology	Massachusetts General Hospital and Harvard Medical School	Boston, Massachusetts 02114	moran@broadinstitute.org
Ramnik	J	Xavier		The Broad Institute of MIT and Harvard	Cambridge, Massachusetts 02142	xavier@molbio.mgh.harvard.edu
Ramnik	J	Xavier	Gastrointestinal Unit and Center for the Study of Inflammatory Bowel Disease	Massachusetts General Hospital and Harvard Medical School	Boston, Massachusetts 02114	xavier@molbio.mgh.harvard.edu
Ramnik	J	Xavier	Center for Computational and Integrative Biology	Massachusetts General Hospital and Harvard Medical School	Boston, Massachusetts 02114	xavier@molbio.mgh.harvard.edu
Project 3 team (T2D onset study)
George		Weinstock		Jackson Laboratory for Genomic Medicine	Farmington, CT 06030	george.weinstock@jax.org
Tracey		McLaughlin	Department of Medicine	Stanford University	Stanford, CA 94305	tmclaugh@stanford.edu
Jonathan	A	Bernstein	Department of Pediatrics	Stanford University	Stanford, CA 94305	jon.bernstein@stanford.edu
Wenyu		Zhou	Department of Genetics	Stanford University	Stanford, CA 94305	wenyuz@stanford.edu
Brian	D	Piening	Department of Genetics	Stanford University	Stanford, CA 94305	bpiening@stanford.edu
Kimberly		Kukurba	Department of Genetics	Stanford University	Stanford, CA 94305	kkukurba@stanford.edu
Candice		Allister	Department of Medicine	Stanford University	Stanford, CA 94305	calliste@stanford.edu
Atul	J	Butte	Division of System Medicine, Department of Pediatrics and Genetics	Stanford University	Stanford, CA 94305	abutte@stanford.edu
Sean	M	Boyle	Department of Genetics	Stanford University	Stanford, CA 94305	sean.boyle@stanford.edu
Lulu		Cao	Department of Genetics	Stanford University	Stanford, CA 94305	llcao@stanford.edu
Rui		Chen	Department of Genetics	Stanford University	Stanford, CA 94305	ruichens@stanford.edu
Kevin		Contrepois	Department of Genetics	Stanford University	Stanford, CA 94305	kevin.contrepois@stanford.edu
Breanna		Cooper		Jackson Laboratory for Genomic Medicine	Farmington, CT 06030	Breanna.Cooper@jax.org
Colleen		Craig	Department of Medicine	Stanford University	Stanford, CA 94305	cmcraig@stanford.edu
Somalee		Datta	Department of Genetics	Stanford University	Stanford, CA 94305	somalee@stanford.edu
Hua		Fan-Minogue	Division of System Medicine, Department of Pediatrics	Stanford University	Stanford, CA 94305	fminogue@stanford.edu
Gucci	J	Gu	Department of Genetics	Stanford University	Stanford, CA 94305	guccigu@stanford.edu
Blake		Hanson		Jackson Laboratory for Genomic Medicine	Farmington, CT 06030	Blake.Hanson@jax.org
Lihua		Jiang	Department of Genetics	Stanford University	Stanford, CA 94305	lihuaj@stanford.edu
Sai		Lek		Jackson Laboratory for Genomic Medicine	Farmington, CT 06030	Sai.Lek@jax.org
Benjamin		Leopold		Jackson Laboratory for Genomic Medicine	Farmington, CT 06030	Benjamin.Leopold@jax.org
Shana		Leopold		Jackson Laboratory for Genomic Medicine	Farmington, CT 06030	Shana.Leopold@jax.org
Jennifer		Li-Pook-Than	Department of Genetics	Stanford University	Stanford, CA 94305	jennlpt@stanford.edu
Siddhartha		Mitra	Department of Genetics	Stanford University	Stanford, CA 94305	smitra@stanford.edu
Shannon		Rego	Department of Genetics	Stanford University	Stanford, CA 94305	srego@stanford.edu
M. Reza		Sailani	Department of Genetics	Stanford University	Stanford, CA 94305	sailani@stanford.edu
Denis		Salins	Department of Genetics	Stanford University	Stanford, CA 94305	dsalins@stanford.edu
Erica		Sodergren		Jackson Laboratory for Genomic Medicine	Farmington, CT 06030	erica.sodergren@jax.org
Paola		Soto Pérez	Department of Genetics	Stanford University	Stanford, CA 94305	paola.soto@upr.edu
Shinichi		Takahashi	Department of Genetics	Stanford University	Stanford, CA 94305	shintaka@stanford.edu
Michael	P	Snyder	Department of Genetics	Stanford University	Stanford, CA 94305	mpsnyder@stanford.edu
iHMP Data Coordination Center
Owen		White	Institute for Genome Sciences	University of Maryland, Baltimore	Baltimore, MD, 20201	owhite@som.umaryland.edu
Anup		Mahurkar	Institute for Genome Sciences	University of Maryland, Baltimore	Baltimore, MD, 20201	amahurkar@som.umarylande.edu
Michelle		Gwinn Giglio	Institute for Genome Sciences	University of Maryland, Baltimore	Baltimore, MD, 20201	mgiglio@som.umaryland.edu
